# Supplementary material for: Reassessing Pulmonary Hypertension Classification: Utilizing Criteria for Heart Failure with Preserved Ejection Fraction Instead of Pulmonary Arterial Wedge Pressure
Source: J Clin Med. 2024 Dec 13;13(24):7582. doi: 10.3390/jcm13247582 (PMC11728240; doi:10.3390/jcm13247582)
Supplement: Supplementary file 1 [file jcm-13-07582-s001.zip]

Archive with 1 entries (1 files):
- jcm-3333029-supplementary.pdf
